# Supplementary material for: Design and validation of recombinant protein standards for quantitative Western blot analysis of cannabinoid CB1 receptor density in cell membranes: an alternative to radioligand binding methods
Source: Microb Cell Fact. 2022 Sep 15;21:192. doi: 10.1186/s12934-022-01914-1 (PMC9479267; doi:10.1186/s12934-022-01914-1)
Supplement: Supplementary file 2 — Additional file2: zip-compressed files of [i] theoretical sequences corresponding to pGEX-6P1 plasmids with DNA constructs inserted downstream the GST gene for the inducible expression of GST fusion proteins GST-CB1414-472 and GST-CB1414-442 and [ii] results of sequencing [file 12934_2022_1914_MOESM2_ESM.zip]

Archive with 16 entries (14 files):
- 01 Theoretical Sequences/
- __MACOSX/._01 Theoretical Sequences
- 01 Theoretical Sequences/pGEX_6P1_hCB1_414_442.ape
- __MACOSX/01 Theoretical Sequences/._pGEX_6P1_hCB1_414_442.ape
- 01 Theoretical Sequences/pGEX_6P1_hCB1_414_472.ape
- __MACOSX/01 Theoretical Sequences/._pGEX_6P1_hCB1_414_472.ape
- 02 Sequencing/
- __MACOSX/._02 Sequencing
- 02 Sequencing/3'pGEX pGEX_hCB1_414_442.ab1
- __MACOSX/02 Sequencing/._3'pGEX pGEX_hCB1_414_442.ab1
- 02 Sequencing/3'pGEX pGEX_hCB1_414_472.jpeg
- __MACOSX/02 Sequencing/._3'pGEX pGEX_hCB1_414_472.jpeg
- 02 Sequencing/3'pGEX pGEX_hCB1_414_472.ab1
- __MACOSX/02 Sequencing/._3'pGEX pGEX_hCB1_414_472.ab1
- 02 Sequencing/3'pGEX pGEX_hCB1_414_442.jpeg
- __MACOSX/02 Sequencing/._3'pGEX pGEX_hCB1_414_442.jpeg
