# Supplementary material for: Design and validation of recombinant protein standards for quantitative Western blot analysis of cannabinoid CB1 receptor density in cell membranes: an alternative to radioligand binding methods
Source: Microb Cell Fact. 2022 Sep 15;21:192. doi: 10.1186/s12934-022-01914-1 (PMC9479267; doi:10.1186/s12934-022-01914-1)
Supplement: Supplementary file 2 — Additional file2: zip-compressed files of [i] theoretical sequences corresponding to pGEX-6P1 plasmids with DNA constructs inserted downstream the GST gene for the inducible expression of GST fusion proteins GST-CB1414-472 and GST-CB1414-442 and [ii] results of sequencing [file 12934_2022_1914_MOESM2_ESM.zip › 01 Theoretical Sequences/pGEX_6P1_hCB1_414_472.ape]

LOCUS       pGEX_6P1_CB1_Cte        5138 bp    DNA        circular     19-MAR-2022
DEFINITION  .
ACCESSION   
VERSION     
SOURCE      .
  ORGANISM  .
COMMENT     >pGEX-6P-1  (4984 bp)    Accession: U78872
COMMENT     
COMMENT     ApEinfo:methylated:1
FEATURES             Location/Qualifiers
     CDS             258..950
                     /locus_tag="GST tag"
                     /label="GST tag"
                     /ApEinfo_label="GST tag"
                     /ApEinfo_fwdcolor="cyan"
                     /ApEinfo_revcolor="green"
                     /ApEinfo_graphicformat="arrow_data {{0 1 2 0 0 -1} {} 0}
                     width 5 offset 0"
     CDS             1128..1146
                     /locus_tag="GST tag(1)"
                     /label="GST tag(1)"
                     /ApEinfo_label="GST tag"
                     /ApEinfo_fwdcolor="cyan"
                     /ApEinfo_revcolor="green"
                     /ApEinfo_graphicformat="arrow_data {{0 1 2 0 0 -1} {} 0}
                     width 5 offset 0"
     CDS             951..1127
                     /locus_tag="CB1-Cter"
                     /label="CB1-Cter"
                     /ApEinfo_label="CB1-Cter"
                     /ApEinfo_fwdcolor="#ffc700"
                     /ApEinfo_revcolor="#b3beff"
                     /ApEinfo_graphicformat="arrow_data {{0 1 2 0 0 -1} {} 0}
                     width 5 offset 0"
     primer_bind     complement(4712..4729)
                     /locus_tag="M13-fwd"
                     /label="M13-fwd"
                     /ApEinfo_label="M13-fwd"
                     /ApEinfo_fwdcolor="cyan"
                     /ApEinfo_revcolor="green"
                     /ApEinfo_graphicformat="arrow_data {{0 0.5 0 1 2 0 0 -1 0
                     -0.5} {} 0} width 5 offset 0"
     primer_bind     4680..4700
                     /locus_tag="M13-rev"
                     /label="M13-rev"
                     /ApEinfo_label="M13-rev"
                     /ApEinfo_fwdcolor="cyan"
                     /ApEinfo_revcolor="green"
                     /ApEinfo_graphicformat="arrow_data {{0 0.5 0 1 2 0 0 -1 0
                     -0.5} {} 0} width 5 offset 0"
     rep_origin      2501..3183
                     /locus_tag="ColE1 origin"
                     /label="ColE1 origin"
                     /ApEinfo_label="ColE1 origin"
                     /ApEinfo_fwdcolor="gray50"
                     /ApEinfo_revcolor="gray50"
                     /ApEinfo_graphicformat="arrow_data {{0 0.5 0 1 2 0 0 -1 0
                     -0.5} {} 0} width 5 offset 0"
     CDS             4800..4868
                     /locus_tag="LacZ alpha"
                     /label="LacZ alpha"
                     /ApEinfo_label="LacZ alpha"
                     /ApEinfo_fwdcolor="#6495ed"
                     /ApEinfo_revcolor="#6495ed"
                     /ApEinfo_graphicformat="arrow_data {{0 0.5 0 1 2 0 0 -1 0
                     -0.5} {} 0} width 5 offset 0"
     misc_binding    215..237
                     /locus_tag="LacO"
                     /label="LacO"
                     /ApEinfo_label="LacO"
                     /ApEinfo_fwdcolor="#6495ed"
                     /ApEinfo_revcolor="#6495ed"
                     /ApEinfo_graphicformat="arrow_data {{0 0.5 0 1 2 0 0 -1 0
                     -0.5} {} 0} width 5 offset 0"
     misc_binding    4652..4674
                     /locus_tag="LacO(1)"
                     /label="LacO(1)"
                     /ApEinfo_label="LacO"
                     /ApEinfo_fwdcolor="#6495ed"
                     /ApEinfo_revcolor="#6495ed"
                     /ApEinfo_graphicformat="arrow_data {{0 0.5 0 1 2 0 0 -1 0
                     -0.5} {} 0} width 5 offset 0"
     CDS             1744..2403
                     /locus_tag="AmpR"
                     /label="AmpR"
                     /ApEinfo_label="AmpR"
                     /ApEinfo_fwdcolor="yellow"
                     /ApEinfo_revcolor="yellow"
                     /ApEinfo_graphicformat="arrow_data {{0 0.5 0 1 2 0 0 -1 0
                     -0.5} {} 0} width 5 offset 0"
     primer_bind     complement(1188..1210)
                     /locus_tag="3'pGEX"
                     /label="3'pGEX"
                     /ApEinfo_label="3'pGEX"
                     /ApEinfo_fwdcolor="#14c0bd"
                     /ApEinfo_revcolor="#4ec02b"
                     /ApEinfo_graphicformat="arrow_data {{0 0.5 0 1 2 0 0 -1 0
                     -0.5} {} 0} width 5 offset 0"
     primer_bind     869..891
                     /locus_tag="5'pGEX"
                     /label="5'pGEX"
                     /ApEinfo_label="5'pGEX"
                     /ApEinfo_fwdcolor="#14c0bd"
                     /ApEinfo_revcolor="#4ec02b"
                     /ApEinfo_graphicformat="arrow_data {{0 0.5 0 1 2 0 0 -1 0
                     -0.5} {} 0} width 5 offset 0"
ORIGIN
        1 ACGTTATCGA CTGCACGGTG CACCAATGCT TCTGGCGTCA GGCAGCCATC GGAAGCTGTG
       61 GTATGGCTGT GCAGGTCGTA AATCACTGCA TAATTCGTGT CGCTCAAGGC GCACTCCCGT
      121 TCTGGATAAT GTTTTTTGCG CCGACATCAT AACGGTTCTG GCAAATATTC TGAAATGAGC
      181 TGTTGACAAT TAATCATCGG CTCGTATAAT GTGTGGAATT GTGAGCGGAT AACAATTTCA
      241 CACAGGAAAC AGTATTCATG TCCCCTATAC TAGGTTATTG GAAAATTAAG GGCCTTGTGC
      301 AACCCACTCG ACTTCTTTTG GAATATCTTG AAGAAAAATA TGAAGAGCAT TTGTATGAGC
      361 GCGATGAAGG TGATAAATGG CGAAACAAAA AGTTTGAATT GGGTTTGGAG TTTCCCAATC
      421 TTCCTTATTA TATTGATGGT GATGTTAAAT TAACACAGTC TATGGCCATC ATACGTTATA
      481 TAGCTGACAA GCACAACATG TTGGGTGGTT GTCCAAAAGA GCGTGCAGAG ATTTCAATGC
      541 TTGAAGGAGC GGTTTTGGAT ATTAGATACG GTGTTTCGAG AATTGCATAT AGTAAAGACT
      601 TTGAAACTCT CAAAGTTGAT TTTCTTAGCA AGCTACCTGA AATGCTGAAA ATGTTCGAAG
      661 ATCGTTTATG TCATAAAACA TATTTAAATG GTGATCATGT AACCCATCCT GACTTCATGT
      721 TGTATGACGC TCTTGATGTT GTTTTATACA TGGACCCAAT GTGCCTGGAT GCGTTCCCAA
      781 AATTAGTTTG TTTTAAAAAA CGTATTGAAG CTATCCCACA AATTGATAAG TACTTGAAAT
      841 CCAGCAAGTA TATAGCATGG CCTTTGCAGG GCTGGCAAGC CACGTTTGGT GGTGGCGACC
      901 ATCCTCCAAA ATCGGATCTG GAAGTTCTGT TCCAGGGGCC CCTGGGATCC TGTGAAGGCA
      961 CTGCGCAGCC TCTGGATAAC AGCATGGGGG ACTCGGACTG CCTGCACAAA CACGCAAACA
     1021 ATGCAGCCAG TGTTCACAGG GCCGCAGAAA GCTGCATCAA GAGCACGGTC AAGATTGCCA
     1081 AGGTAACCAT GTCTGTGTCC ACAGACACGT CTGCCGAGGC TCTGTGAGCG GCCGCATCGT
     1141 GACTGACTGA CGATCTGCCT CGCGCGTTTC GGTGATGACG GTGAAAACCT CTGACACATG
     1201 CAGCTCCCGG AGACGGTCAC AGCTTGTCTG TAAGCGGATG CCGGGAGCAG ACAAGCCCGT
     1261 CAGGGCGCGT CAGCGGGTGT TGGCGGGTGT CGGGGCGCAG CCATGACCCA GTCACGTAGC
     1321 GATAGCGGAG TGTATAATTC TTGAAGACGA AAGGGCCTCG TGATACGCCT ATTTTTATAG
     1381 GTTAATGTCA TGATAATAAT GGTTTCTTAG ACGTCAGGTG GCACTTTTCG GGGAAATGTG
     1441 CGCGGAACCC CTATTTGTTT ATTTTTCTAA ATACATTCAA ATATGTATCC GCTCATGAGA
     1501 CAATAACCCT GATAAATGCT TCAATAATAT TGAAAAAGGA AGAGTATGAG TATTCAACAT
     1561 TTCCGTGTCG CCCTTATTCC CTTTTTTGCG GCATTTTGCC TTCCTGTTTT TGCTCACCCA
     1621 GAAACGCTGG TGAAAGTAAA AGATGCTGAA GATCAGTTGG GTGCACGAGT GGGTTACATC
     1681 GAACTGGATC TCAACAGCGG TAAGATCCTT GAGAGTTTTC GCCCCGAAGA ACGTTTTCCA
     1741 ATGATGAGCA CTTTTAAAGT TCTGCTATGT GGCGCGGTAT TATCCCGTGT TGACGCCGGG
     1801 CAAGAGCAAC TCGGTCGCCG CATACACTAT TCTCAGAATG ACTTGGTTGA GTACTCACCA
     1861 GTCACAGAAA AGCATCTTAC GGATGGCATG ACAGTAAGAG AATTATGCAG TGCTGCCATA
     1921 ACCATGAGTG ATAACACTGC GGCCAACTTA CTTCTGACAA CGATCGGAGG ACCGAAGGAG
     1981 CTAACCGCTT TTTTGCACAA CATGGGGGAT CATGTAACTC GCCTTGATCG TTGGGAACCG
     2041 GAGCTGAATG AAGCCATACC AAACGACGAG CGTGACACCA CGATGCCTGC AGCAATGGCA
     2101 ACAACGTTGC GCAAACTATT AACTGGCGAA CTACTTACTC TAGCTTCCCG GCAACAATTA
     2161 ATAGACTGGA TGGAGGCGGA TAAAGTTGCA GGACCACTTC TGCGCTCGGC CCTTCCGGCT
     2221 GGCTGGTTTA TTGCTGATAA ATCTGGAGCC GGTGAGCGTG GGTCTCGCGG TATCATTGCA
     2281 GCACTGGGGC CAGATGGTAA GCCCTCCCGT ATCGTAGTTA TCTACACGAC GGGGAGTCAG
     2341 GCAACTATGG ATGAACGAAA TAGACAGATC GCTGAGATAG GTGCCTCACT GATTAAGCAT
     2401 TGGTAACTGT CAGACCAAGT TTACTCATAT ATACTTTAGA TTGATTTAAA ACTTCATTTT
     2461 TAATTTAAAA GGATCTAGGT GAAGATCCTT TTTGATAATC TCATGACCAA AATCCCTTAA
     2521 CGTGAGTTTT CGTTCCACTG AGCGTCAGAC CCCGTAGAAA AGATCAAAGG ATCTTCTTGA
     2581 GATCCTTTTT TTCTGCGCGT AATCTGCTGC TTGCAAACAA AAAAACCACC GCTACCAGCG
     2641 GTGGTTTGTT TGCCGGATCA AGAGCTACCA ACTCTTTTTC CGAAGGTAAC TGGCTTCAGC
     2701 AGAGCGCAGA TACCAAATAC TGTCCTTCTA GTGTAGCCGT AGTTAGGCCA CCACTTCAAG
     2761 AACTCTGTAG CACCGCCTAC ATACCTCGCT CTGCTAATCC TGTTACCAGT GGCTGCTGCC
     2821 AGTGGCGATA AGTCGTGTCT TACCGGGTTG GACTCAAGAC GATAGTTACC GGATAAGGCG
     2881 CAGCGGTCGG GCTGAACGGG GGGTTCGTGC ACACAGCCCA GCTTGGAGCG AACGACCTAC
     2941 ACCGAACTGA GATACCTACA GCGTGAGCTA TGAGAAAGCG CCACGCTTCC CGAAGGGAGA
     3001 AAGGCGGACA GGTATCCGGT AAGCGGCAGG GTCGGAACAG GAGAGCGCAC GAGGGAGCTT
     3061 CCAGGGGGAA ACGCCTGGTA TCTTTATAGT CCTGTCGGGT TTCGCCACCT CTGACTTGAG
     3121 CGTCGATTTT TGTGATGCTC GTCAGGGGGG CGGAGCCTAT GGAAAAACGC CAGCAACGCG
     3181 GCCTTTTTAC GGTTCCTGGC CTTTTGCTGG CCTTTTGCTC ACATGTTCTT TCCTGCGTTA
     3241 TCCCCTGATT CTGTGGATAA CCGTATTACC GCCTTTGAGT GAGCTGATAC CGCTCGCCGC
     3301 AGCCGAACGA CCGAGCGCAG CGAGTCAGTG AGCGAGGAAG CGGAAGAGCG CCTGATGCGG
     3361 TATTTTCTCC TTACGCATCT GTGCGGTATT TCACACCGCA TAAATTCCGA CACCATCGAA
     3421 TGGTGCAAAA CCTTTCGCGG TATGGCATGA TAGCGCCCGG AAGAGAGTCA ATTCAGGGTG
     3481 GTGAATGTGA AACCAGTAAC GTTATACGAT GTCGCAGAGT ATGCCGGTGT CTCTTATCAG
     3541 ACCGTTTCCC GCGTGGTGAA CCAGGCCAGC CACGTTTCTG CGAAAACGCG GGAAAAAGTG
     3601 GAAGCGGCGA TGGCGGAGCT GAATTACATT CCCAACCGCG TGGCACAACA ACTGGCGGGC
     3661 AAACAGTCGT TGCTGATTGG CGTTGCCACC TCCAGTCTGG CCCTGCACGC GCCGTCGCAA
     3721 ATTGTCGCGG CGATTAAATC TCGCGCCGAT CAACTGGGTG CCAGCGTGGT GGTGTCGATG
     3781 GTAGAACGAA GCGGCGTCGA AGCCTGTAAA GCGGCGGTGC ACAATCTTCT CGCGCAACGC
     3841 GTCAGTGGGC TGATCATTAA CTATCCGCTG GATGACCAGG ATGCCATTGC TGTGGAAGCT
     3901 GCCTGCACTA ATGTTCCGGC GTTATTTCTT GATGTCTCTG ACCAGACACC CATCAACAGT
     3961 ATTATTTTCT CCCATGAAGA CGGTACGCGA CTGGGCGTGG AGCATCTGGT CGCATTGGGT
     4021 CACCAGCAAA TCGCGCTGTT AGCGGGCCCA TTAAGTTCTG TCTCGGCGCG TCTGCGTCTG
     4081 GCTGGCTGGC ATAAATATCT CACTCGCAAT CAAATTCAGC CGATAGCGGA ACGGGAAGGC
     4141 GACTGGAGTG CCATGTCCGG TTTTCAACAA ACCATGCAAA TGCTGAATGA GGGCATCGTT
     4201 CCCACTGCGA TGCTGGTTGC CAACGATCAG ATGGCGCTGG GCGCAATGCG CGCCATTACC
     4261 GAGTCCGGGC TGCGCGTTGG TGCGGATATC TCGGTAGTGG GATACGACGA TACCGAAGAC
     4321 AGCTCATGTT ATATCCCGCC GTCAACCACC ATCAAACAGG ATTTTCGCCT GCTGGGGCAA
     4381 ACCAGCGTGG ACCGCTTGCT GCAACTCTCT CAGGGCCAGG CGGTGAAGGG CAATCAGCTG
     4441 TTGCCCGTCT CACTGGTGAA AAGAAAAACC ACCCTGGCGC CCAATACGCA AACCGCCTCT
     4501 CCCCGCGCGT TGGCCGATTC ATTAATGCAG CTGGCACGAC AGGTTTCCCG ACTGGAAAGC
     4561 GGGCAGTGAG CGCAACGCAA TTAATGTGAG TTAGCTCACT CATTAGGCAC CCCAGGCTTT
     4621 ACACTTTATG CTTCCGGCTC GTATGTTGTG TGGAATTGTG AGCGGATAAC AATTTCACAC
     4681 AGGAAACAGC TATGACCATG ATTACGGATT CACTGGCCGT CGTTTTACAA CGTCGTGACT
     4741 GGGAAAACCC TGGCGTTACC CAACTTAATC GCCTTGCAGC ACATCCCCCT TTCGCCAGCT
     4801 GGCGTAATAG CGAAGAGGCC CGCACCGATC GCCCTTCCCA ACAGTTGCGC AGCCTGAATG
     4861 GCGAATGGCG CTTTGCCTGG TTTCCGGCAC CAGAAGCGGT GCCGGAAAGC TGGCTGGAGT
     4921 GCGATCTTCC TGAGGCCGAT ACTGTCGTCG TCCCCTCAAA CTGGCAGATG CACGGTTACG
     4981 ATGCGCCCAT CTACACCAAC GTAACCTATC CCATTACGGT CAATCCGCCG TTTGTTCCCA
     5041 CGGAGAATCC GACGGGTTGT TACTCGCTCA CATTTAATGT TGATGAAAGC TGGCTACAGG
     5101 AAGGCCAGAC GCGAATTATT TTTGATGGCG TTGGAATT  
//
